# Supplementary material for: A Conserved Non-Reproductive GnRH System in Chordates
Source: PLoS One. 2012 Jul 27;7(7):e41955. doi: 10.1371/journal.pone.0041955 (PMC3407064; doi:10.1371/journal.pone.0041955)
Supplement: Table S1 — List of proteins with their accession numbers used for the phylogenetic analysis. (XLS) [file pone.0041955.s005.xls]

## Sheet: Sheet1
Table S1. List of proteins with their accession numbers used for the phylogenetic analysis.
Common Name	Scientific Name	Receptor	Databasea	Accession Numberb
amphioxus	Branchiostoma floridae	GnRHR1	UniProt	ACC68665
amphioxus	Branchiostoma floridae	GnRHR2	UniProt	ACC68666
amphioxus	Branchiostoma floridae	GnRHR3	UniProt	ACC68668
amphioxus	Branchiostoma floridae	GnRHR4	UniProt	ACN79527
bullfrog	Rana catesbeiana	GnRHR1	UniProt	AAG42575
bullfrog	Rana catesbeiana	GnRHR2	UniProt	AAG42949
bullfrog	Rana catesbeiana	GnRHR3	UniProt	AAG42574
xenopus	Xenopus tropicalis	GnRHR1	UniProt	NP_001107547
xenopus	Xenopus tropicalis	GnRHR2	UniProt	NP_001107548
xenopus	Xenopus tropicalis	GnRHR3	UniProt	NP_001107549
finch	Taeniopygia guttata	GnRHR	NCBI	XP_002190060
gecko	Eublepharis macularius	GnRHR	UniProt	BAD11150
human	Homo sapiens	GnRHR	UniProt	NP_000397
lamprey	Petromizon marinus	GnRHR1	NCBI	AAQ04564
lamprey	Petromizon marinus	GnRHR2	NCBI	ADL14591
lamprey	Petromizon marinus	GnRHR3	NCBI	ABO77119
limpet	Lottia gigantea	GnRHR	JGI	103088
macaque	Macaca mulatta	GnRHR2	UniProt	NP_001028014
polychaete worm	Capitella teleta	GnRHR	JGI	126901
medaka	Oryzias latipes	GnRHR1	UniProt	NP_001098352
medaka	Oryzias latipes	GnRHR2	UniProt	NP_001098392
medaka	Oryzias latipes	GnRHR3	UniProt	NP_001098393
mouse	Mus musculus	GnRHR	UniProt	NP_034453
octopus	Octopus vulgaris	GnRHR	UniProt	Q2V2K5
opossum	Monodelphis domestica	GnRHR1	NCBI	XP_001362289
opossum	Monodelphis domestica	GnRHR2	NCBI	XP_001369168
platypus	Ornithorhynchus anatinus	GnRHR	UniProt	NP_001116830
ciona	Ciona intestinalis	GnRHR1	UniProt	NP_001027765
ciona	Ciona intestinalis	GnRHR2	UniProt	NP_001027656
ciona	Ciona intestinalis	GnRHR3	UniProt	BAI66406
ciona	Ciona intestinalis	GnRHR4	UniProt	BAI66407
sea urchin	Strongylocentrotus purpuratus	GnRHR1	UniProt	NP_001116990
sea urchin	Strongylocentrotus purpuratus	GnRHR2	UniProt	NP_001116992
sea urchin	Strongylocentrotus purpuratus	GnRHR3	UniProt	NP_001116991
zebrafish	Danio rerio	GnRHR1	UniProt	NP_001138452
zebrafish	Danio rerio	GnRHR2	UniProt	NP_001138451
zebrafish	Danio rerio	GnRHR3	UniProt	NP_001170921
zebrafish	Danio rerio	GnRHR4	UniProt	NP_001091663
beetle	Tribolium castaneum	ACPR	UniProt	ABX52400
mosquito	Anopheles gambiae	ACPR	UniProt	ABX52399
silkworm	Bombyx mori	ACPR	UniProt	NP_001127745
wasp	Nasonia vitripennis	ACPR	UniProt	NP_001164571
bee	Apis mellifera	AKHR	UniProt	NP_001035354
beetle	Tribolium castaneum	AKHR	UniProt	NP_001076809
fruit fly	Drosophila melanogaster	AKHR	UniProt	NP_477387
polychaete worm	Capitella teleta	AKHR1	JGI	136055
polychaete worm	Capitella teleta	AKHR2	JGI	104885
moth	Manduca sexta	AKHR	UniProt	ACE00761
oyster	Crassostrea gigas	AKHR1	UniProt	CAI64587
oyster	Crassostrea gigas	AKHR2	UniProt	CAP19987
silkworm	Bombyx mori	AKHR	UniProt	NP_001037049
bee	Apis mellifera	CrzR	UniProt	NP_001137393
fruit fly	Drosophila melanogaster	CrzR	UniProt	NP_648571
moth	Manduca sexta	CrzR	UniProt	AAR14318
silkworm	Bombyx mori	CrzR	UniProt	NP_001127719
human	Homo sapiens	V2R	UniProt	NP_000045
human	Homo sapiens	OXYR	UniProt	CAA46097
a Databases employed include UniProt (Universal Protein Resource, http://www.uniprot.org), NCBI (National Center for Biotechnology Information, http://www.ncbi.nlm.nih.gov/protein), and JGI (Joint Genome Institute, http://genome.jgi-psf.org/).
b JGI accession numbers refer to Protein IDs.
